# Supplementary material for: Daxx-Dependent H3.3 Deposition Promotes Double-Strand Breaks Repair by Homologous Recombination
Source: Cells. 2026 Jan 16;15(2):162. doi: 10.3390/cells15020162 (PMC12839749; doi:10.3390/cells15020162)
Supplement: Supplementary file 1 [file cells-15-00162-s001.zip]

Archive with 3 entries (3 files):
- cells-4040790-supplementary figures.pdf
- Suppl Figure Legends.pdf
- Suppl Tables_S1 and S2.pdf
